# Supplementary material for: New Insights into the Mucus-Secreting Cells in the Proventriculus of 10 Day Old Ross 308 Broiler Chickens—A Qualitative RGB Color Study by Histochemical Assessment
Source: Life (Basel). 2025 Nov 6;15(11):1716. doi: 10.3390/life15111716 (PMC12653235; doi:10.3390/life15111716)
Supplement: Supplementary file 1 [file life-15-01716-s001.zip]

Archive with 1 entries (1 files):
- life-3932292-supplementary.pdf
